# Supplementary material for: A Highly Efficient HMI Algorithm for Controlling a Multi-Degree-of-Freedom Prosthetic Hand Using Sonomyography
Source: Sensors (Basel). 2025 Jun 26;25(13):3968. doi: 10.3390/s25133968 (PMC12251556; doi:10.3390/s25133968)
Supplement: Supplementary file 1 [file sensors-25-03968-s001.zip]

Archive with 8 entries (8 files):
- S1.jpg
- S1.mp4
- S2.jpg
- S2.mp4
- S3.jpg
- S3.mp4
- S4.jpg
- sensors-3615382-supplementary(1).pdf
